# Supplementary material for: Differential Neuroprotective Effects of N-Acetylcysteine against Dithianon Toxicity in Glutamatergic, Dopaminergic, and GABAergic Neurons: Assessment Using Zebrafish
Source: Antioxidants (Basel). 2023 Oct 27;12(11):1920. doi: 10.3390/antiox12111920 (PMC10668936; doi:10.3390/antiox12111920)
Supplement: Supplementary file 1 [file antioxidants-12-01920-s001.zip]

Archive with 1 entries (1 files):
- antioxidants-2636994-supplementary.pdf
